# Supplementary material for: The Anti-Inflammatory Effect of a Combination of Five Compounds From Five Chinese Herbal Medicines Used in the Treatment of COPD
Source: Front Pharmacol. 2021 Oct 27;12:709702. doi: 10.3389/fphar.2021.709702 (PMC8578279; doi:10.3389/fphar.2021.709702)
Supplement: Supplementary file 2 [file Table1.XLSX]

## Sheet: Sheet1
	Suppl. Table 1 ECC-BYF III' compounds and their targets
	Compounds in ECC-BYF III	Symbol	Entrez Gene Name
	20(S)-Ginsenoside Rh1	AHR	aryl hydrocarbon receptor
	20(S)-Ginsenoside Rh1	AR	androgen receptor
	20(S)-Ginsenoside Rh1	BDNF	brain derived neurotrophic factor
	20(S)-Ginsenoside Rh1	CASR	calcium sensing receptor
	20(S)-Ginsenoside Rh1	DAPK1	death associated protein kinase 1
	20(S)-Ginsenoside Rh1	ESR1	estrogen receptor 1
	20(S)-Ginsenoside Rh1	ESR2	estrogen receptor 2
	20(S)-Ginsenoside Rh1	HNRNPA1	heterogeneous nuclear ribonucleoprotein A1
	20(S)-Ginsenoside Rh1	ITLN1	intelectin 1
	20(S)-Ginsenoside Rh1	MMP9	matrix metallopeptidase 9
	20(S)-Ginsenoside Rh1	NCF1	neutrophil cytosolic factor 1
	20(S)-Ginsenoside Rh1	PGR	progesterone receptor
	20(S)-Ginsenoside Rh1	SLC2A1	solute carrier family 2 member 1
	20(S)-Ginsenoside Rh1	VDR	vitamin D receptor
	Astragaloside IV	ABCB4	ATP binding cassette subfamily B member 4
	Astragaloside IV	ALB	albumin
	Astragaloside IV	ANXA2	annexin A2
	Astragaloside IV	CD2	CD2 molecule
	Astragaloside IV	CYP2C19	cytochrome P450 family 2 subfamily C member 19
	Astragaloside IV	EPOR	erythropoietin receptor
	Astragaloside IV	FBXO15	F-box protein 15
	Astragaloside IV	IL6ST	interleukin 6 signal transducer
	Astragaloside IV	MAPK8	mitogen-activated protein kinase 8
	icarrin	ABCC9	ATP binding cassette subfamily C member 9
	icarrin	AHR	aryl hydrocarbon receptor
	icarrin	AHSG	alpha 2-HS glycoprotein
	icarrin	BCL2L1	BCL2 like 1
	icarrin	CD36	CD36 molecule
	icarrin	ESR2	estrogen receptor 2
	icarrin	FABP4	fatty acid binding protein 4
	icarrin	PARP1	poly(ADP-ribose) polymerase 1
	icarrin	TP53	tumor protein p53
	icarrin	VDR	vitamin D receptor
	Nobiletin	BCL2	BCL2, apoptosis regulator
	Nobiletin	BDNF	brain derived neurotrophic factor
	Nobiletin	CXCL8	C-X-C motif chemokine ligand 8
	Nobiletin	ICAM1	intercellular adhesion molecule 1
	Nobiletin	IL6	interleukin 6
	Nobiletin	MMP9	matrix metallopeptidase 9
	Nobiletin	NOS2	nitric oxide synthase 2
	Nobiletin	PTGS2	prostaglandin-endoperoxide synthase 2
	Nobiletin	SLC2A4	solute carrier family 2 member 4
	Nobiletin	TNF	tumor necrosis factor
	Nobiletin	VCAM1	vascular cell adhesion molecule 1
	Paeonol	ABCC8	ATP binding cassette subfamily C member 8
	Paeonol	ALOX5	arachidonate 5-lipoxygenase
	Paeonol	APCS	amyloid P component, serum
	Paeonol	CD14	CD14 molecule
	Paeonol	EPOR	erythropoietin receptor
	Paeonol	ESR1	estrogen receptor 1
	Paeonol	FABP7	fatty acid binding protein 7
	Paeonol	MAPK8	mitogen-activated protein kinase 8
	Paeonol	TP73	tumor protein p73
